# Supplementary material for: In vivo therapeutic effect of combination treatment with metformin and Scutellaria baicalensis on maintaining bile acid homeostasis
Source: PLoS One. 2017 Sep 6;12(9):e0182467. doi: 10.1371/journal.pone.0182467 (PMC5587228; doi:10.1371/journal.pone.0182467)
Supplement: S2 Dataset — (XLS) [file pone.0182467.s002.xls]

## Sheet: Gene Table
PCR Array Catalog #:		PAHS-157Z
Position	Unigene	Refseq	Symbol	Description	Gname	RT2 Catalog
A01	Hs.659274	NM_005502	ABCA1	ATP-binding cassette, sub-family A (ABC1), member 1	ABC-1/ABC1/CERP/HDLDT1/TGD	PPH02595A
A02	Hs.160556	NM_198834	ACACA	Acetyl-CoA carboxylase alpha	ACAC/ACACAD/ACC/ACC1/ACCA	PPH02316A
A03	Hs.471277	NM_001608	ACADL	Acyl-CoA dehydrogenase, long chain	ACAD4/LCAD	PPH01692C
A04	Hs.387567	NM_001096	ACLY	ATP citrate lyase	ACL/ATPCL/CLATP	PPH00021A
A05	Hs.464137	NM_004035	ACOX1	Acyl-CoA oxidase 1, palmitoyl	ACOX/PALMCOX/SCOX	PPH01691F
A06	Hs.11638	NM_016234	ACSL5	Acyl-CoA synthetase long-chain family member 5	ACS2/ACS5/FACL5	PPH06335A
A07	Hs.706754	NM_005622	ACSM3	Acyl-CoA synthetase medium-chain family member 3	SA/SAH	PPH23347A
A08	Hs.5298	NM_015999	ADIPOR1	Adiponectin receptor 1	ACDCR1/CGI-45/CGI45/PAQR1/TESBP1A	PPH07316F
A09	Hs.371642	NM_024551	ADIPOR2	Adiponectin receptor 2	ACDCR2/PAQR2	PPH17188A
A10	Hs.525622	NM_005163	AKT1	V-akt murine thymoma viral oncogene homolog 1	AKT/CWS6/PKB/PKB-ALPHA/PRKBA/RAC/RAC-ALPHA	PPH00088B
A11	Hs.93194	NM_000039	APOA1	Apolipoprotein A-I	-	PPH02633B
A12	Hs.120759	NM_000384	APOB	Apolipoprotein B (including Ag(x) antigen)	FLDB/LDLCQ4/apoB-100/apoB-48	PPH02626E
B01	Hs.73849	NM_000040	APOC3	Apolipoprotein C-III	APOCIII/HALP2	PPH01996A
B02	Hs.654439	NM_000041	APOE	Apolipoprotein E	AD2/APO-E/LDLCQ5/LPG	PPH01366D
B03	Hs.271135	NM_005174	ATP5C1	ATP synthase, H+ transporting, mitochondrial F1 complex, gamma polypeptide 1	ATP5C/ATP5CL1	PPH12974A
B04	Hs.141125	NM_004346	CASP3	Caspase 3, apoptosis-related cysteine peptidase	CPP32/CPP32B/SCA-1	PPH00107C
B05	Hs.120949	NM_000072	CD36	CD36 molecule (thrombospondin receptor)	BDPLT10/CHDS7/FAT/GP3B/GP4/GPIV/PASIV/SCARB3	PPH01356A
B06	Hs.517106	NM_005194	CEBPB	CCAAT/enhancer binding protein (C/EBP), beta	C/EBP-beta/IL6DBP/NF-IL6/TCF5	PPH00991A
B07	Hs.518249	NM_003418	CNBP	CCHC-type zinc finger, nucleic acid binding protein	CNBP1/DM2/PROMM/RNF163/ZCCHC22/ZNF9	PPH07119B
B08	Hs.503043	NM_001876	CPT1A	Carnitine palmitoyltransferase 1A (liver)	CPT1/CPT1-L/L-CPT1	PPH15298E
B09	Hs.713535	NM_000098	CPT2	Carnitine palmitoyltransferase 2	CPT1/CPTASE/IIAE4	PPH15572A
B10	Hs.12907	NM_000773	CYP2E1	Cytochrome P450, family 2, subfamily E, polypeptide 1	CPE1/CYP2E/P450-J/P450C2E	PPH01274B
B11	Hs.1644	NM_000780	CYP7A1	Cytochrome P450, family 7, subfamily A, polypeptide 1	CP7A/CYP7/CYPVII	PPH01231A
B12	Hs.129798	NM_032564	DGAT2	Diacylglycerol O-acyltransferase 2	ARAT/GS1999FULL/HMFN1045	PPH17129A
C01	Hs.380135	NM_001443	FABP1	Fatty acid binding protein 1, liver	FABPL/L-FABP	PPH01718A
C02	Hs.657242	NM_004102	FABP3	Fatty acid binding protein 3, muscle and heart (mammary-derived growth inhibitor)	FABP11/H-FABP/M-FABP/MDGI/O-FABP	PPH02460C
C03	Hs.408061	NM_001444	FABP5	Fatty acid binding protein 5 (psoriasis-associated)	E-FABP/EFABP/KFABP/PA-FABP/PAFABP	PPH02412E
C04	Hs.667309	NM_000043	FAS	Fas (TNF receptor superfamily, member 6)	ALPS1A/APO-1/APT1/CD95/FAS1/FASTM/TNFRSF6	PPH00141B
C05	Hs.83190	NM_004104	FASN	Fatty acid synthase	FAS/OA-519/SDR27X1	PPH01012B
C06	Hs.155651	NM_021784	FOXA2	Forkhead box A2	HNF3B/TCF3B	PPH00976B
C07	Hs.370666	NM_002015	FOXO1	Forkhead box O1	FKH1/FKHR/FOXO1A	PPH01964F
C08	Hs.212293	NM_000151	G6PC	Glucose-6-phosphatase, catalytic subunit	G6PC1/G6PT/GSD1/GSD1a	PPH02308F
C09	Hs.461047	NM_000402	G6PD	Glucose-6-phosphate dehydrogenase	G6PD1	PPH02322H
C10	Hs.1270	NM_000162	GCK	Glucokinase (hexokinase 4)	FGQTL3/GK/GLK/HHF3/HK4/HKIV/HXKP/LGLK/MODY2	PPH02294B
C11	Hs.1466	NM_000167	GK	Glycerol kinase	GK1/GKD	PPH01092A
C12	Hs.445733	NM_002093	GSK3B	Glycogen synthase kinase 3 beta	-	PPH00787C
D01	Hs.643495	NM_000859	HMGCR	3-hydroxy-3-methylglutaryl-CoA reductase	LDLCQ3	PPH06337A
D02	Hs.116462	NM_178849	HNF4A	Hepatocyte nuclear factor 4, alpha	FRTS4/HNF4/HNF4a7/HNF4a8/HNF4a9/HNF4alpha/MODY/MODY1/NR2A1/NR2A21/TCF/TCF14	PPH05540A
D03	Hs.856	NM_000619	IFNG	Interferon, gamma	IFG/IFI	PPH00380C
D04	Hs.160562	NM_000618	IGF1	Insulin-like growth factor 1 (somatomedin C)	IGF-I/IGFI/MGF	PPH00167C
D05	Hs.642938	NM_000596	IGFBP1	Insulin-like growth factor binding protein 1	AFBP/IBP1/IGF-BP25/PP12/hIGFBP-1	PPH02046E
D06	Hs.193717	NM_000572	IL10	Interleukin 10	CSIF/GVHDS/IL-10/IL10A/TGIF	PPH00572C
D07	Hs.126256	NM_000576	IL1B	Interleukin 1, beta	IL-1/IL1-BETA/IL1F2	PPH00171C
D08	Hs.654458	NM_000600	IL6	Interleukin 6 (interferon, beta 2)	BSF2/HGF/HSF/IFNB2/IL-6	PPH00560C
D09	Hs.465744	NM_000208	INSR	Insulin receptor	CD220/HHF5	PPH02324F
D10	Hs.471508	NM_005544	IRS1	Insulin receptor substrate 1	HIRS-1	PPH02328A
D11	Hs.213289	NM_000527	LDLR	Low density lipoprotein receptor	FH/FHC/LDLCQ2	PPH00503E
D12	Hs.23581	NM_002303	LEPR	Leptin receptor	CD295/LEP-R/LEPRD/OB-R/OBR	PPH00028B
E01	Hs.180878	NM_000237	LPL	Lipoprotein lipase	HDLCQ11/LIPD	PPH00023C
E02	Hs.431850	NM_002745	MAPK1	Mitogen-activated protein kinase 1	ERK/ERK-2/ERK2/ERT1/MAPK2/P42MAPK/PRKM1/PRKM2/p38/p40/p41/p41mapk/p42-MAPK	PPH00715B
E03	Hs.138211	NM_002750	MAPK8	Mitogen-activated protein kinase 8	JNK/JNK-46/JNK1/JNK1A2/JNK21B1/2/PRKM8/SAPK1/SAPK1c	PPH00720B
E04	Hs.647055	NM_032951	MLXIPL	MLX interacting protein-like	CHREBP/MIO/MONDOB/WBSCR14/WS-bHLH/bHLHd14	PPH16021B
E05	Hs.338207	NM_004958	MTOR	Mechanistic target of rapamycin (serine/threonine kinase)	FRAP/FRAP1/FRAP2/RAFT1/RAPT1	PPH02311D
E06	Hs.493668	NM_182739	NDUFB6	NADH dehydrogenase (ubiquinone) 1 beta subcomplex, 6, 17kDa	B17/CI	PPH11124A
E07	Hs.618430	NM_003998	NFKB1	Nuclear factor of kappa light polypeptide gene enhancer in B-cells 1	EBP-1/KBF1/NF-kB1/NF-kappa-B/NF-kappaB/NFKB-p105/NFKB-p50/NFkappaB/p105/p50	PPH00204F
E08	Hs.432976	NM_007121	NR1H2	Nuclear receptor subfamily 1, group H, member 2	LXR-b/LXRB/NER/NER-I/RIP15/UNR	PPH01217E
E09	Hs.438863	NM_005693	NR1H3	Nuclear receptor subfamily 1, group H, member 3	LXR-a/LXRA/RLD-1	PPH01276C
E10	Hs.282735	NM_005123	NR1H4	Nuclear receptor subfamily 1, group H, member 4	BAR/FXR/HRR-1/HRR1/RIP14	PPH05878B
E11	Hs.75812	NM_004563	PCK2	Phosphoenolpyruvate carboxykinase 2 (mitochondrial)	PEPCK/PEPCK-M/PEPCK2	PPH02080B
E12	Hs.8364	NM_002612	PDK4	Pyruvate dehydrogenase kinase, isozyme 4	-	PPH07615A
F01	Hs.553498	NM_006218	PIK3CA	Phosphoinositide-3-kinase, catalytic, alpha polypeptide	CLOVE/CWS5/MCAP/MCM/MCMTC/PI3K/p110-alpha	PPH01355A
F02	Hs.132225	NM_181504	PIK3R1	Phosphoinositide-3-kinase, regulatory subunit 1 (alpha)	AGM7/GRB1/IMD36/p85/p85-ALPHA	PPH00713F
F03	Hs.95990	NM_000298	PKLR	Pyruvate kinase, liver and RBC	PK1/PKL/PKR/PKRL/RPK	PPH02327F
F04	Hs.654800	NM_025225	PNPLA3	Patatin-like phospholipase domain containing 3	ADPN/C22orf20/iPLA(2)epsilon	PPH15342A
F05	Hs.437403	NM_021129	PPA1	Pyrophosphatase (inorganic) 1	HEL-S-66p/IOPPP/PP/PP1/SID6-8061	PPH18607A
F06	Hs.592209	NM_005036	PPARA	Peroxisome proliferator-activated receptor alpha	NR1C1/PPAR/PPARalpha/hPPAR	PPH01281B
F07	Hs.162646	NM_015869	PPARG	Peroxisome proliferator-activated receptor gamma	CIMT1/GLM1/NR1C3/PPARG1/PPARG2/PPARgamma	PPH02291G
F08	Hs.527078	NM_013261	PPARGC1A	Peroxisome proliferator-activated receptor gamma, coactivator 1 alpha	LEM6/PGC-1(alpha)/PGC-1v/PGC1/PGC1A/PPARGC1	PPH00461F
F09	Hs.43322	NM_006251	PRKAA1	Protein kinase, AMP-activated, alpha 1 catalytic subunit	AMPK/AMPKa1	PPH00043B
F10	Hs.417549	NM_002827	PTPN1	Protein tyrosine phosphatase, non-receptor type 1	PTP1B	PPH00730C
F11	Hs.50223	NM_006744	RBP4	Retinol binding protein 4, plasma	MCOPCB10/RDCCAS	PPH19815F
F12	Hs.590886	NM_002957	RXRA	Retinoid X receptor, alpha	NR2B1	PPH01244F
G01	Hs.558396	NM_005063	SCD	Arylacetamide deacetylase	FADS5/MSTP008/SCD1/SCDOS/hSCD1	PPH00015A
G02	Hs.414795	NM_000602	SERPINE1	Serpin peptidase inhibitor, clade E (nexin, plasminogen activator inhibitor type 1), member 1	PAI/PAI-1/PAI1/PLANH1	PPH00215F
G03	Hs.292177	NM_012254	SLC27A5	Solute carrier family 27 (fatty acid transporter), member 5	ACSB/ACSVL6/BACS/BAL/FACVL3/FATP-5/FATP5/VLACSR/VLCS-H2/VLCSH2	PPH16732B
G04	Hs.473721	NM_006516	SLC2A1	Solute carrier family 2 (facilitated glucose transporter), member 1	CSE/DYT17/DYT18/DYT9/EIG12/GLUT/GLUT-1/GLUT1/GLUT1DS/HTLVR/PED	PPH02043C
G05	Hs.167584	NM_000340	SLC2A2	Solute carrier family 2 (facilitated glucose transporter), member 2	GLUT2	PPH13360F
G06	Hs.380691	NM_001042	SLC2A4	Solute carrier family 2 (facilitated glucose transporter), member 4	GLUT4	PPH02326A
G07	Hs.527973	NM_003955	SOCS3	Suppressor of cytokine signaling 3	ATOD4/CIS3/Cish3/SOCS-3/SSI-3/SSI3	PPH00763A
G08	Hs.592123	NM_004176	SREBF1	Sterol regulatory element binding transcription factor 1	SREBP-1c/SREBP1/bHLHd1	PPH00393A
G09	Hs.443258	NM_004599	SREBF2	Sterol regulatory element binding transcription factor 2	SREBP-2/SREBP2/bHLHd2	PPH00240F
G10	Hs.463059	NM_003150	STAT3	Signal transducer and activator of transcription 3 (acute-phase response factor)	ADMIO/APRF/HIES	PPH00708F
G11	Hs.241570	NM_000594	TNF	Tumor necrosis factor	DIF/TNF-alpha/TNFA/TNFSF2	PPH00341F
G12	Hs.437638	NM_005080	XBP1	X-box binding protein 1	TREB-5/TREB5/XBP-1/XBP2	PPH02850A
H01	Hs.520640	NM_001101	ACTB	Actin, beta	BRWS1/PS1TP5BP1	PPH00073G
H02	Hs.534255	NM_004048	B2M	Beta-2-microglobulin	-	PPH01094E
H03	Hs.592355	NM_002046	GAPDH	Glyceraldehyde-3-phosphate dehydrogenase	G3PD/GAPD/HEL-S-162eP	PPH00150F
H04	Hs.412707	NM_000194	HPRT1	Hypoxanthine phosphoribosyltransferase 1	HGPRT/HPRT	PPH01018C
H05	Hs.546285	NM_001002	RPLP0	Ribosomal protein, large, P0	L10E/LP0/P0/PRLP0/RPP0	PPH21138F
H06	N/A	SA_00105	HGDC	Human Genomic DNA Contamination	HIGX1A
H07	N/A	SA_00104	RTC	Reverse Transcription Control	RTC	PPX63340A
H08	N/A	SA_00104	RTC	Reverse Transcription Control	RTC	PPX63340A
H09	N/A	SA_00104	RTC	Reverse Transcription Control	RTC	PPX63340A
H10	N/A	SA_00103	PPC	Positive PCR Control	PPC
H11	N/A	SA_00103	PPC	Positive PCR Control	PPC
H12	N/A	SA_00103	PPC	Positive PCR Control	PPC

## Sheet: Average Ct
		AVG Ct				Standard Deviation
Position	Symbol	Control Group	Group 1	Group 2	Group 3	Control Group	Group 1	Group 2	Group 3
A01	ABCA1	34.1	31.8	26.64	25.5	N/A	N/A	N/A	N/A
A02	ACACA	40	32.86	30.48	29.52	N/A	N/A	N/A	N/A
A03	ACADL	40	35.18	27.1	26.34	N/A	N/A	N/A	N/A
A04	ACLY	34.35	30.3	23.28	21.05	N/A	N/A	N/A	N/A
A05	ACOX1	40	34.46	26.77	25.68	N/A	N/A	N/A	N/A
A06	ACSL5	36.62	31.62	23.28	21.84	N/A	N/A	N/A	N/A
A07	ACSM3	40	32.99	26.6	24.83	N/A	N/A	N/A	N/A
A08	ADIPOR1	37.17	30.87	25.45	23.71	N/A	N/A	N/A	N/A
A09	ADIPOR2	35.89	32.22	26.81	24.81	N/A	N/A	N/A	N/A
A10	AKT1	37.02	33.18	25.8	25.08	N/A	N/A	N/A	N/A
A11	APOA1	33.62	31.18	27.13	26.67	N/A	N/A	N/A	N/A
A12	APOB	40	30.8	20.13	19.44	N/A	N/A	N/A	N/A
B01	APOC3	34.45	27.67	20.57	18.05	N/A	N/A	N/A	N/A
B02	APOE	36.5	31.03	18.93	17.11	N/A	N/A	N/A	N/A
B03	ATP5C1	40	33.28	20.25	18.12	N/A	N/A	N/A	N/A
B04	CASP3	32.77	28.2	23.6	21.46	N/A	N/A	N/A	N/A
B05	CD36	34.25	32.97	26.95	25.51	N/A	N/A	N/A	N/A
B06	CEBPB	31.21	29.41	28.62	26.02	N/A	N/A	N/A	N/A
B07	CNBP	36.44	35.83	34.3	34.09	N/A	N/A	N/A	N/A
B08	CPT1A	35.39	31.11	24.52	23.15	N/A	N/A	N/A	N/A
B09	CPT2	40	30.36	24.54	23.11	N/A	N/A	N/A	N/A
B10	CYP2E1	35.98	31.71	25.11	23.2	N/A	N/A	N/A	N/A
B11	CYP7A1	34.38	26.04	20.82	18.24	N/A	N/A	N/A	N/A
B12	DGAT2	40	32.25	26.14	23.57	N/A	N/A	N/A	N/A
C01	FABP1	32.9	29.87	23.92	23.04	N/A	N/A	N/A	N/A
C02	FABP3	40	23.29	18.5	16.61	N/A	N/A	N/A	N/A
C03	FABP5	40	34.39	30.93	29.74	N/A	N/A	N/A	N/A
C04	FAS	32.03	28.12	27.85	26.22	N/A	N/A	N/A	N/A
C05	FASN	32.31	29.63	27.28	26.06	N/A	N/A	N/A	N/A
C06	FOXA2	35.34	40	28.8	26.85	N/A	N/A	N/A	N/A
C07	FOXO1	36.35	28.49	25.66	24.15	N/A	N/A	N/A	N/A
C08	G6PC	36.52	33.02	22.93	22.02	N/A	N/A	N/A	N/A
C09	G6PD	33.59	31.96	29.88	29.53	N/A	N/A	N/A	N/A
C10	GCK	37.39	37.03	29.85	30.65	N/A	N/A	N/A	N/A
C11	GK	40	31.82	24.2	22.84	N/A	N/A	N/A	N/A
C12	GSK3B	40	34.48	28.18	26.78	N/A	N/A	N/A	N/A
D01	HMGCR	35.61	32.84	26.74	25.05	N/A	N/A	N/A	N/A
D02	HNF4A	37.97	32.36	23.93	22.94	N/A	N/A	N/A	N/A
D03	IFNG	37	34.28	35.76	35.12	N/A	N/A	N/A	N/A
D04	IGF1	34.82	29.65	21.82	19.67	N/A	N/A	N/A	N/A
D05	IGFBP1	40	31.38	22.99	21.85	N/A	N/A	N/A	N/A
D06	IL10	36.15	35.45	33.87	32.75	N/A	N/A	N/A	N/A
D07	IL1B	36.28	34.04	30.32	29.1	N/A	N/A	N/A	N/A
D08	IL6	40	33.24	35.74	37.08	N/A	N/A	N/A	N/A
D09	INSR	40	40	27.3	25.76	N/A	N/A	N/A	N/A
D10	IRS1	35.76	30.83	25.24	24.19	N/A	N/A	N/A	N/A
D11	LDLR	40	40	27.48	26.11	N/A	N/A	N/A	N/A
D12	LEPR	40	33.88	35.55	33.94	N/A	N/A	N/A	N/A
E01	LPL	33.05	29.6	29.56	28.56	N/A	N/A	N/A	N/A
E02	MAPK1	30.43	27.97	24.64	23.76	N/A	N/A	N/A	N/A
E03	MAPK8	35.18	35.24	29.03	27.33	N/A	N/A	N/A	N/A
E04	MLXIPL	40	40	27.71	26.99	N/A	N/A	N/A	N/A
E05	MTOR	36.97	34.66	29.2	27.88	N/A	N/A	N/A	N/A
E06	NDUFB6	35.17	28.16	26	23.78	N/A	N/A	N/A	N/A
E07	NFKB1	40	34.34	29.01	28.26	N/A	N/A	N/A	N/A
E08	NR1H2	36.56	33.38	27.53	26.14	N/A	N/A	N/A	N/A
E09	NR1H3	40	34.75	26.82	25.58	N/A	N/A	N/A	N/A
E10	NR1H4	40	35.92	26.63	24.77	N/A	N/A	N/A	N/A
E11	PCK2	35.84	40	29.08	27.68	N/A	N/A	N/A	N/A
E12	PDK4	40	32.9	27.88	26.83	N/A	N/A	N/A	N/A
F01	PIK3CA	34.25	32.18	28.78	27.58	N/A	N/A	N/A	N/A
F02	PIK3R1	32.9	30.69	26.07	25.54	N/A	N/A	N/A	N/A
F03	PKLR	40	33.5	24.63	23.67	N/A	N/A	N/A	N/A
F04	PNPLA3	40	32.23	25.58	23.75	N/A	N/A	N/A	N/A
F05	PPA1	40	33.89	25.26	24.01	N/A	N/A	N/A	N/A
F06	PPARA	36.9	35.26	31.3	30.57	N/A	N/A	N/A	N/A
F07	PPARG	35.37	32.7	30.78	27.7	N/A	N/A	N/A	N/A
F08	PPARGC1A	37.93	38.36	35.06	33.78	N/A	N/A	N/A	N/A
F09	PRKAA1	34.55	31.77	28.33	26.89	N/A	N/A	N/A	N/A
F10	PTPN1	40	35.96	29.09	28.21	N/A	N/A	N/A	N/A
F11	RBP4	33.24	26.64	18.82	16.48	N/A	N/A	N/A	N/A
F12	RXRA	33.96	29.93	23.87	23.29	N/A	N/A	N/A	N/A
G01	SCD	35.12	33.42	23.85	22.66	N/A	N/A	N/A	N/A
G02	SERPINE1	35.38	34.86	33.33	32.29	N/A	N/A	N/A	N/A
G03	SLC27A5	40	32.87	25.66	22.97	N/A	N/A	N/A	N/A
G04	SLC2A1	40	36.98	31.92	30.98	N/A	N/A	N/A	N/A
G05	SLC2A2	34.83	36.17	25.67	23.79	N/A	N/A	N/A	N/A
G06	SLC2A4	36.79	35.99	35.72	40	N/A	N/A	N/A	N/A
G07	SOCS3	40	35.87	30.57	29.95	N/A	N/A	N/A	N/A
G08	SREBF1	40	40	31.87	30.29	N/A	N/A	N/A	N/A
G09	SREBF2	38.78	39.22	35.07	33.89	N/A	N/A	N/A	N/A
G10	STAT3	34.48	31.73	26	25.29	N/A	N/A	N/A	N/A
G11	TNF	40	34.07	33.92	33.45	N/A	N/A	N/A	N/A
G12	XBP1	40	32.92	24.77	23.81	N/A	N/A	N/A	N/A
H01	ACTB	32.28	28.63	22.8	21.45	N/A	N/A	N/A	N/A
H02	B2M	28.45	23.64	18.91	17.06	N/A	N/A	N/A	N/A
H03	GAPDH	32.16	27.24	25.3	22.09	N/A	N/A	N/A	N/A
H04	HPRT1	33.23	29.7	21.89	20.99	N/A	N/A	N/A	N/A
H05	RPLP0	29.2	26.16	22.13	20.48	N/A	N/A	N/A	N/A
H06	HGDC	35.14	35.11	36.5	35.12	N/A	N/A	N/A	N/A
H07	RTC	23.73	23.81	24.44	24.23	N/A	N/A	N/A	N/A
H08	RTC	23.72	23.92	24.48	24.31	N/A	N/A	N/A	N/A
H09	RTC	23.54	23.73	24.45	24.23	N/A	N/A	N/A	N/A
H10	PPC	19.21	19.28	19.67	19.74	N/A	N/A	N/A	N/A
H11	PPC	18.96	19.14	19.55	19.67	N/A	N/A	N/A	N/A
H12	PPC	19.22	19.1	19.61	19.62	N/A	N/A	N/A	N/A

## Sheet: Average Delta(Ct)
		AVG Delta(Ct) (Ct(GOI) - Ave Ct(HKG))				Standard Deviation
Position	Symbol	Control Group	Group 1	Group 2	Group 3	Control Group	Group 1	Group 2	Group 3
A01	ABCA1	3.036	4.726	4.434	5.086	N/A	N/A	N/A	N/A
A02	ACACA	8.936	5.786	8.274	9.106	N/A	N/A	N/A	N/A
A03	ACADL	8.936	8.106	4.894	5.926	N/A	N/A	N/A	N/A
A04	ACLY	3.286	3.226	1.074	0.636	N/A	N/A	N/A	N/A
A05	ACOX1	8.936	7.386	4.564	5.266	N/A	N/A	N/A	N/A
A06	ACSL5	5.556	4.546	1.074	1.426	N/A	N/A	N/A	N/A
A07	ACSM3	8.936	5.916	4.394	4.416	N/A	N/A	N/A	N/A
A08	ADIPOR1	6.106	3.796	3.244	3.296	N/A	N/A	N/A	N/A
A09	ADIPOR2	4.826	5.146	4.604	4.396	N/A	N/A	N/A	N/A
A10	AKT1	5.956	6.106	3.594	4.666	N/A	N/A	N/A	N/A
A11	APOA1	2.556	4.106	4.924	6.256	N/A	N/A	N/A	N/A
A12	APOB	8.936	3.726	-2.076	-0.974	N/A	N/A	N/A	N/A
B01	APOC3	3.386	0.596	-1.636	-2.364	N/A	N/A	N/A	N/A
B02	APOE	5.436	3.956	-3.276	-3.304	N/A	N/A	N/A	N/A
B03	ATP5C1	8.936	6.206	-1.956	-2.294	N/A	N/A	N/A	N/A
B04	CASP3	1.706	1.126	1.394	1.046	N/A	N/A	N/A	N/A
B05	CD36	3.186	5.896	4.744	5.096	N/A	N/A	N/A	N/A
B06	CEBPB	0.146	2.336	6.414	5.606	N/A	N/A	N/A	N/A
B07	CNBP	5.376	8.756	12.094	13.676	N/A	N/A	N/A	N/A
B08	CPT1A	4.326	4.036	2.314	2.736	N/A	N/A	N/A	N/A
B09	CPT2	8.936	3.286	2.334	2.696	N/A	N/A	N/A	N/A
B10	CYP2E1	4.916	4.636	2.904	2.786	N/A	N/A	N/A	N/A
B11	CYP7A1	3.316	-1.034	-1.386	-2.174	N/A	N/A	N/A	N/A
B12	DGAT2	8.936	5.176	3.934	3.156	N/A	N/A	N/A	N/A
C01	FABP1	1.836	2.796	1.714	2.626	N/A	N/A	N/A	N/A
C02	FABP3	8.936	-3.784	-3.706	-3.804	N/A	N/A	N/A	N/A
C03	FABP5	8.936	7.316	8.724	9.326	N/A	N/A	N/A	N/A
C04	FAS	0.966	1.046	5.644	5.806	N/A	N/A	N/A	N/A
C05	FASN	1.246	2.556	5.074	5.646	N/A	N/A	N/A	N/A
C06	FOXA2	4.276	12.926	6.594	6.436	N/A	N/A	N/A	N/A
C07	FOXO1	5.286	1.416	3.454	3.736	N/A	N/A	N/A	N/A
C08	G6PC	5.456	5.946	0.724	1.606	N/A	N/A	N/A	N/A
C09	G6PD	2.526	4.886	7.674	9.116	N/A	N/A	N/A	N/A
C10	GCK	6.326	9.956	7.644	10.236	N/A	N/A	N/A	N/A
C11	GK	8.936	4.746	1.994	2.426	N/A	N/A	N/A	N/A
C12	GSK3B	8.936	7.406	5.974	6.366	N/A	N/A	N/A	N/A
D01	HMGCR	4.546	5.766	4.534	4.636	N/A	N/A	N/A	N/A
D02	HNF4A	6.906	5.286	1.724	2.526	N/A	N/A	N/A	N/A
D03	IFNG	5.936	7.206	13.554	14.706	N/A	N/A	N/A	N/A
D04	IGF1	3.756	2.576	-0.386	-0.744	N/A	N/A	N/A	N/A
D05	IGFBP1	8.936	4.306	0.784	1.436	N/A	N/A	N/A	N/A
D06	IL10	5.086	8.376	11.664	12.336	N/A	N/A	N/A	N/A
D07	IL1B	5.216	6.966	8.114	8.686	N/A	N/A	N/A	N/A
D08	IL6	8.936	6.166	13.534	16.666	N/A	N/A	N/A	N/A
D09	INSR	8.936	12.926	5.094	5.346	N/A	N/A	N/A	N/A
D10	IRS1	4.696	3.756	3.034	3.776	N/A	N/A	N/A	N/A
D11	LDLR	8.936	12.926	5.274	5.696	N/A	N/A	N/A	N/A
D12	LEPR	8.936	6.806	13.344	13.526	N/A	N/A	N/A	N/A
E01	LPL	1.986	2.526	7.354	8.146	N/A	N/A	N/A	N/A
E02	MAPK1	-0.634	0.896	2.434	3.346	N/A	N/A	N/A	N/A
E03	MAPK8	4.116	8.166	6.824	6.916	N/A	N/A	N/A	N/A
E04	MLXIPL	8.936	12.926	5.504	6.576	N/A	N/A	N/A	N/A
E05	MTOR	5.906	7.586	6.994	7.466	N/A	N/A	N/A	N/A
E06	NDUFB6	4.106	1.086	3.794	3.366	N/A	N/A	N/A	N/A
E07	NFKB1	8.936	7.266	6.804	7.846	N/A	N/A	N/A	N/A
E08	NR1H2	5.496	6.306	5.324	5.726	N/A	N/A	N/A	N/A
E09	NR1H3	8.936	7.676	4.614	5.166	N/A	N/A	N/A	N/A
E10	NR1H4	8.936	8.846	4.424	4.356	N/A	N/A	N/A	N/A
E11	PCK2	4.776	12.926	6.874	7.266	N/A	N/A	N/A	N/A
E12	PDK4	8.936	5.826	5.674	6.416	N/A	N/A	N/A	N/A
F01	PIK3CA	3.186	5.106	6.574	7.166	N/A	N/A	N/A	N/A
F02	PIK3R1	1.836	3.616	3.864	5.126	N/A	N/A	N/A	N/A
F03	PKLR	8.936	6.426	2.424	3.256	N/A	N/A	N/A	N/A
F04	PNPLA3	8.936	5.156	3.374	3.336	N/A	N/A	N/A	N/A
F05	PPA1	8.936	6.816	3.054	3.596	N/A	N/A	N/A	N/A
F06	PPARA	5.836	8.186	9.094	10.156	N/A	N/A	N/A	N/A
F07	PPARG	4.306	5.626	8.574	7.286	N/A	N/A	N/A	N/A
F08	PPARGC1A	6.866	11.286	12.854	13.366	N/A	N/A	N/A	N/A
F09	PRKAA1	3.486	4.696	6.124	6.476	N/A	N/A	N/A	N/A
F10	PTPN1	8.936	8.886	6.884	7.796	N/A	N/A	N/A	N/A
F11	RBP4	2.176	-0.434	-3.386	-3.934	N/A	N/A	N/A	N/A
F12	RXRA	2.896	2.856	1.664	2.876	N/A	N/A	N/A	N/A
G01	SCD	4.056	6.346	1.644	2.246	N/A	N/A	N/A	N/A
G02	SERPINE1	4.316	7.786	11.124	11.876	N/A	N/A	N/A	N/A
G03	SLC27A5	8.936	5.796	3.454	2.556	N/A	N/A	N/A	N/A
G04	SLC2A1	8.936	9.906	9.714	10.566	N/A	N/A	N/A	N/A
G05	SLC2A2	3.766	9.096	3.464	3.376	N/A	N/A	N/A	N/A
G06	SLC2A4	5.726	8.916	13.514	19.586	N/A	N/A	N/A	N/A
G07	SOCS3	8.936	8.796	8.364	9.536	N/A	N/A	N/A	N/A
G08	SREBF1	8.936	12.926	9.664	9.876	N/A	N/A	N/A	N/A
G09	SREBF2	7.716	12.146	12.864	13.476	N/A	N/A	N/A	N/A
G10	STAT3	3.416	4.656	3.794	4.876	N/A	N/A	N/A	N/A
G11	TNF	8.936	6.996	11.714	13.036	N/A	N/A	N/A	N/A
G12	XBP1	8.936	5.846	2.564	3.396	N/A	N/A	N/A	N/A
H01	ACTB	1.216	1.556	0.594	1.036	N/A	N/A	N/A	N/A
H02	B2M	-2.614	-3.434	-3.296	-3.354	N/A	N/A	N/A	N/A
H03	GAPDH	1.096	0.166	3.094	1.676	N/A	N/A	N/A	N/A
H04	HPRT1	2.166	2.626	-0.316	0.576	N/A	N/A	N/A	N/A
H05	RPLP0	-1.864	-0.914	-0.076	0.066	N/A	N/A	N/A	N/A
H06	HGDC	4.076	8.036	14.294	14.706	N/A	N/A	N/A	N/A
H07	RTC	-7.334	-3.264	2.234	3.816	N/A	N/A	N/A	N/A
H08	RTC	-7.344	-3.154	2.274	3.896	N/A	N/A	N/A	N/A
H09	RTC	-7.524	-3.344	2.244	3.816	N/A	N/A	N/A	N/A
H10	PPC	-11.854	-7.794	-2.536	-0.674	N/A	N/A	N/A	N/A
H11	PPC	-12.104	-7.934	-2.656	-0.744	N/A	N/A	N/A	N/A
H12	PPC	-11.844	-7.974	-2.596	-0.794	N/A	N/A	N/A	N/A

## Sheet: 2^(-Avg.(Delta(Ct))
		2^(-Avg.(Delta(Ct))
Position	Symbol	Control Group	OLEFT	Meformin	Met+HG		Meformin vs. OLEFT	MetHG vs. OLEFT	MetHG vs. Meformin
A01	ABCA1	0.121919	0.037786	0.046263	0.029442		1.22434	0.779177	0.636405
A02	ACACA	0.002042	0.018123	0.003231	0.001815		0.178282	0.100149	0.561746
A03	ACADL	0.002042	0.00363	0.033633	0.016447		9.26529	4.53085	0.489014
A04	ACLY	0.102522	0.106875	0.475	0.643495		4.44444	6.02101	1.35473
A05	ACOX1	0.002042	0.005979	0.042277	0.025988		7.07091	4.34655	0.614708
A06	ACSL5	0.021256	0.042807	0.475	0.372161		11.0963	8.69393	0.783497
A07	ACSM3	0.002042	0.016562	0.047564	0.046844		2.87188	2.8284	0.984863
A08	ADIPOR1	0.014518	0.071993	0.10555	0.101813		1.46611	1.41421	0.964595
A09	ADIPOR2	0.035256	0.028242	0.04112	0.047498		1.45599	1.68182	1.15511
A10	AKT1	0.016109	0.014518	0.082813	0.039391		5.70416	2.71325	0.475662
A11	APOA1	0.170046	0.058073	0.03294	0.013084		0.567217	0.225303	0.397207
A12	APOB	0.002042	0.075572	4.21637	1.96428		55.7927	25.9922	0.46587
B01	APOC3	0.095656	0.661586	3.10803	5.14796		4.69785	7.78124	1.65634
B02	APOE	0.023099	0.064436	9.68666	9.8765		150.33	153.276	1.0196
B03	ATP5C1	0.002042	0.013546	3.87985	4.90414		286.42	362.036	1.264
B04	CASP3	0.306509	0.458184	0.380508	0.484309		0.83047	1.05702	1.2728
B05	CD36	0.10988	0.016793	0.037318	0.029238		2.22224	1.74108	0.783483
B06	CEBPB	0.903753	0.198059	0.011727	0.020532		0.0592096	0.103666	1.75083
B07	CNBP	0.02408	0.002313	0.000229	7.6e-05		0.0990056	0.0328578	0.331878
B08	CPT1A	0.049859	0.06096	0.201102	0.1501		3.29892	2.46227	0.746387
B09	CPT2	0.002042	0.102522	0.198333	0.15432		1.93454	1.50524	0.778085
B10	CYP2E1	0.033124	0.040218	0.133601	0.144987		3.32192	3.60503	1.08522
B11	CYP7A1	0.100412	2.04769	2.61353	4.51273		1.27633	2.20381	1.72668
B12	DGAT2	0.002042	0.027661	0.065426	0.112189		2.36528	4.05585	1.71475
C01	FABP1	0.280097	0.143986	0.304814	0.161993		2.11697	1.12506	0.531449
C02	FABP3	0.002042	13.7752	13.0502	13.9675		0.94737	1.01396	1.07029
C03	FABP5	0.002042	0.006276	0.002365	0.001558		0.376832	0.248247	0.658774
C04	FAS	0.511923	0.484309	0.019998	0.017874		0.0412918	0.0369062	0.893789
C05	FASN	0.421616	0.170046	0.029688	0.01997		0.174588	0.117439	0.672662
C06	FOXA2	0.051617	0.000128	0.010352	0.01155		80.875	90.2344	1.11573
C07	FOXO1	0.02563	0.37475	0.091252	0.07505		0.243501	0.200267	0.822448
C08	G6PC	0.022781	0.016221	0.605417	0.328508		37.323	20.252	0.542614
C09	G6PD	0.173619	0.03382	0.004897	0.001802		0.144796	0.0532821	0.36798
C10	GCK	0.012465	0.001007	0.005	0.000829		4.96524	0.823237	0.1658
C11	GK	0.002042	0.037266	0.251042	0.186081		6.73649	4.99332	0.741235
C12	GSK3B	0.002042	0.005896	0.015909	0.012124		2.69827	2.05631	0.762084
D01	HMGCR	0.042807	0.018376	0.043165	0.040218		2.34899	2.18862	0.931727
D02	HNF4A	0.008338	0.02563	0.302708	0.173619		11.8107	6.77405	0.573553
D03	IFNG	0.016334	0.006773	8.3e-05	3.7e-05		0.0122545	0.00546287	0.445783
D04	IGF1	0.074017	0.167705	1.30676	1.67481		7.79205	9.98666	1.28165
D05	IGFBP1	0.002042	0.050555	0.580754	0.369591		11.4876	7.31067	0.636399
D06	IL10	0.029442	0.00301	0.000308	0.000193		0.102326	0.0641196	0.626623
D07	IL1B	0.026905	0.007999	0.003609	0.002428		0.451181	0.303538	0.672763
D08	IL6	0.002042	0.013927	8.4e-05	1e-05		0.00603145	0.00071803	0.119048
D09	INSR	0.002042	0.000128	0.029279	0.024586		228.742	192.078	0.839714
D10	IRS1	0.03858	0.074017	0.122089	0.072998		1.64947	0.986233	0.597908
D11	LDLR	0.002042	0.000128	0.025844	0.01929		201.906	150.703	0.746401
D12	LEPR	0.002042	0.008937	9.6e-05	8.5e-05		0.0107419	0.00951102	0.885417
E01	LPL	0.252438	0.173619	0.006113	0.00353		0.0352093	0.0203319	0.577458
E02	MAPK1	1.55186	0.537375	0.185052	0.098345		0.344363	0.18301	0.531445
E03	MAPK8	0.057671	0.003482	0.008826	0.008281		2.53475	2.37823	0.938251
E04	MLXIPL	0.002042	0.000128	0.022036	0.010482		172.156	81.8906	0.475676
E05	MTOR	0.016677	0.005205	0.007845	0.005656		1.5072	1.08665	0.720969
E06	NDUFB6	0.058073	0.471066	0.072093	0.096991		0.153042	0.205897	1.34536
E07	NFKB1	0.002042	0.006497	0.008949	0.004346		1.3774	0.668924	0.485641
E08	NR1H2	0.022158	0.012639	0.024964	0.018893		1.97516	1.49482	0.75681
E09	NR1H3	0.002042	0.00489	0.040836	0.027853		8.35092	5.69591	0.68207
E10	NR1H4	0.002042	0.002173	0.046585	0.048833		21.4381	22.4726	1.04826
E11	PCK2	0.036499	0.000128	0.008525	0.006497		66.6016	50.7578	0.762111
E12	PDK4	0.002042	0.017628	0.019586	0.011711		1.11107	0.664341	0.597927
F01	PIK3CA	0.10988	0.029036	0.010496	0.006963		0.361482	0.239806	0.663396
F02	PIK3R1	0.280097	0.08156	0.068678	0.028637		0.842055	0.351116	0.416975
F03	PKLR	0.002042	0.01163	0.186339	0.104676		16.0223	9.00052	0.56175
F04	PNPLA3	0.002042	0.028047	0.096455	0.099029		3.43905	3.53082	1.02669
F05	PPA1	0.002042	0.008875	0.120408	0.082698		13.5671	9.31808	0.686815
F06	PPARA	0.017506	0.003434	0.00183	0.000876		0.532906	0.255096	0.478689
F07	PPARG	0.050555	0.020249	0.002624	0.006408		0.129587	0.31646	2.44207
F08	PPARGC1A	0.008573	0.0004	0.000135	9.5e-05		0.3375	0.2375	0.703704
F09	PRKAA1	0.08925	0.03858	0.014338	0.011234		0.371643	0.291187	0.783512
F10	PTPN1	0.002042	0.002114	0.008467	0.0045		4.0052	2.12867	0.531475
F11	RBP4	0.221288	1.35097	10.4541	15.2845		7.73821	11.3137	1.46206
F12	RXRA	0.134344	0.138121	0.315563	0.136219		2.28469	0.986229	0.43167
G01	SCD	0.06012	0.012293	0.319968	0.210808		26.0285	17.1486	0.658841
G02	SERPINE1	0.050206	0.004531	0.000448	0.000266		0.0988744	0.0587067	0.59375
G03	SLC27A5	0.002042	0.017998	0.091252	0.170046		5.07012	9.44805	1.86348
G04	SLC2A1	0.002042	0.001042	0.001191	0.00066		1.14299	0.633397	0.554156
G05	SLC2A2	0.073506	0.001827	0.090622	0.096321		49.6015	52.7209	1.06289
G06	SLC2A4	0.018893	0.00207	8.5e-05	1e-06		0.0410628	0.000483092	0.0117647
G07	SOCS3	0.002042	0.00225	0.003035	0.001347		1.34889	0.598667	0.443822
G08	SREBF1	0.002042	0.000128	0.001233	0.001064		9.63281	8.3125	0.862936
G09	SREBF2	0.004756	0.000221	0.000134	8.8e-05		0.606335	0.39819	0.656716
G10	STAT3	0.093687	0.039665	0.072093	0.034055		1.81755	0.858565	0.472376
G11	TNF	0.002042	0.007834	0.000298	0.000119		0.0380393	0.0151902	0.399329
G12	XBP1	0.002042	0.017385	0.169106	0.094995		9.72712	5.46419	0.561748
H01	ACTB	0.430475	0.340093	0.662504	0.487678		1.94801	1.43395	0.736113
H02	B2M	6.12199	10.8078	9.82188	10.2248		0.908778	0.946058	1.04102
H03	GAPDH	0.467812	0.89131	0.117115	0.312949		0.131396	0.351111	2.67215
H04	HPRT1	0.222828	0.161993	1.24487	0.670821		7.68474	4.14105	0.538867
H05	RPLP0	3.64016	1.88426	1.05409	0.955283		0.559418	0.50698	0.906262
H06	HGDC	0.059293	0.00381	5e-05	3.7e-05		0.0131234	0.00971129	0.74
H07	RTC	161.344	9.60643	0.212569	0.071002		0.0221278	0.00739109	0.334019
H08	RTC	162.467	8.9012	0.206756	0.067172		0.0232279	0.0075464	0.324885
H09	RTC	184.056	10.1542	0.2111	0.071002		0.0207895	0.0069924	0.336343
H10	PPC	3701.77	221.936	5.79979	1.59549		0.0261327	0.00718896	0.275095
H11	PPC	4402.17	244.552	6.30283	1.67481		0.0257729	0.00684848	0.265724
H12	PPC	3676.2	251.428	6.04608	1.73388		0.024047	0.00689612	0.286777

## Sheet: Fold Change
		Fold Change (comparing to control group)
		Group 1		Group 2		Group 3
Position	Symbol	Fold Change	Comments	Fold Change	Comments	Fold Change	Comments
A01	ABCA1	0.3099	B	0.3795	A	0.2415	A
A02	ACACA	8.8766	B	1.5823	B	0.8888	A
A03	ACADL	1.7777	B	16.4726	A	8.0556	A
A04	ACLY	1.0425	B	4.6332	A	6.2767	A
A05	ACOX1	2.9282	B	20.7063	A	12.7286	A
A06	ACSL5	2.0139	B	22.3469	A	17.5087	A
A07	ACSM3	8.1117	B	23.2958	A	22.9433	A
A08	ADIPOR1	4.9588	B	7.2702	A	7.0128	A
A09	ADIPOR2	0.8011	B	1.1663	A	1.3472	A
A10	AKT1	0.9013	B	5.1408	A	2.4453	A
A11	APOA1	0.3415	B	0.1937	A	0.0769	A
A12	APOB	37.014	B	2065.11	A	962.071	A
B01	APOC3	6.9163	A	32.4917	A	53.8174	A
B02	APOE	2.7895	B	419.347	A	427.565	A
B03	ATP5C1	6.6346	B	1900.28	A	2401.97	A
B04	CASP3	1.4948	A	1.2414	A	1.5801	A
B05	CD36	0.1528	B	0.3396	A	0.2661	A
B06	CEBPB	0.2192	A	0.013	A	0.0227	A
B07	CNBP	0.0961	B	0.0095	B	0.0032	B
B08	CPT1A	1.2226	B	4.0334	A	3.0105	A
B09	CPT2	50.2134	B	97.1404	A	75.5835	A
B10	CYP2E1	1.2142	B	4.0334	A	4.3772	A
B11	CYP7A1	20.393	A	26.0281	A	44.9422	A
B12	DGAT2	13.5479	B	32.0444	A	54.9482	A
C01	FABP1	0.5141	A	1.0882	A	0.5783	A
C02	FABP3	6746.86	A	6391.77	A	6841.04	A
C03	FABP5	3.0738	B	1.1583	B	0.7631	A
C04	FAS	0.9461	A	0.0391	A	0.0349	A
C05	FASN	0.4033	A	0.0704	A	0.0474	A
C06	FOXA2	0.0025	B	0.2005	A	0.2238	A
C07	FOXO1	14.6213	A	3.5603	A	2.9282	A
C08	G6PC	0.712	B	26.575	A	14.42	A
C09	G6PD	0.1948	B	0.0282	A	0.0104	A
C10	GCK	0.0808	B	0.4011	A	0.0665	B
C11	GK	18.2522	B	122.956	A	91.1392	A
C12	GSK3B	2.8879	B	7.792	A	5.9381	A
D01	HMGCR	0.4293	B	1.0084	A	0.9395	A
D02	HNF4A	3.0738	B	36.3026	A	20.8215	A
D03	IFNG	0.4147	B	0.0051	B	0.0023	B
D04	IGF1	2.2658	A	17.6549	A	22.6274	A
D05	IGFBP1	24.761	B	284.444	A	181.019	A
D06	IL10	0.1022	B	0.0105	B	0.0066	B
D07	IL1B	0.2973	B	0.1342	B	0.0902	A
D08	IL6	6.8211	B	0.0413	B	0.0047	B
D09	INSR	0.0629	C	14.3403	A	12.042	A
D10	IRS1	1.9185	B	3.1645	A	1.8921	A
D11	LDLR	0.0629	C	12.6582	A	9.4479	A
D12	LEPR	4.3772	B	0.0471	B	0.0415	B
E01	LPL	0.6878	A	0.0242	A	0.014	A
E02	MAPK1	0.3463	A	0.1192	A	0.0634	A
E03	MAPK8	0.0604	B	0.153	A	0.1436	A
E04	MLXIPL	0.0629	C	10.7928	A	5.1337	A
E05	MTOR	0.3121	B	0.4704	A	0.3392	A
E06	NDUFB6	8.1117	A	1.2414	A	1.6702	A
E07	NFKB1	3.1821	B	4.3832	A	2.1287	A
E08	NR1H2	0.5704	B	1.1266	A	0.8526	A
E09	NR1H3	2.395	B	20.001	A	13.6422	A
E10	NR1H4	1.0644	B	22.8164	A	23.9176	A
E11	PCK2	0.0035	B	0.2336	A	0.178	A
E12	PDK4	8.6338	B	9.5931	A	5.7358	A
F01	PIK3CA	0.2643	B	0.0955	A	0.0634	A
F02	PIK3R1	0.2912	B	0.2452	A	0.1022	A
F03	PKLR	5.6962	B	91.2656	A	51.2685	A
F04	PNPLA3	13.737	B	47.2421	A	48.5029	A
F05	PPA1	4.3469	B	58.9737	A	40.5042	A
F06	PPARA	0.1961	B	0.1045	B	0.0501	B
F07	PPARG	0.4005	B	0.0519	B	0.1267	A
F08	PPARGC1A	0.0467	B	0.0158	B	0.011	B
F09	PRKAA1	0.4323	B	0.1607	A	0.1259	A
F10	PTPN1	1.0353	B	4.1468	A	2.2038	A
F11	RBP4	6.105	A	47.2421	A	69.0706	A
F12	RXRA	1.0281	A	2.3489	A	1.014	A
G01	SCD	0.2045	B	5.3221	A	3.5064	A
G02	SERPINE1	0.0902	B	0.0089	B	0.0053	B
G03	SLC27A5	8.8152	B	44.6937	A	83.2859	A
G04	SLC2A1	0.5105	B	0.5832	B	0.3231	B
G05	SLC2A2	0.0249	B	1.2329	A	1.3104	A
G06	SLC2A4	0.1096	B	0.0045	B	0.0001	B
G07	SOCS3	1.1019	B	1.4866	B	0.6598	A
G08	SREBF1	0.0629	C	0.6037	B	0.5212	B
G09	SREBF2	0.0464	B	0.0282	B	0.0185	B
G10	STAT3	0.4234	B	0.7695	A	0.3635	A
G11	TNF	3.8371	B	0.1458	B	0.0583	B
G12	XBP1	8.515	B	82.8253	A	46.5271	A
H01	ACTB	0.79	A	1.539	A	1.1329	A
H02	B2M	1.7654	OKAY	1.6044	OKAY	1.6702	OKAY
H03	GAPDH	1.9053	A	0.2503	A	0.669	A
H04	HPRT1	0.727	A	5.5867	A	3.0105	A
H05	RPLP0	0.5176	OKAY	0.2896	OKAY	0.2624	OKAY
H06	HGDC	0.0643	B	0.0008	B	0.0006	B
H07	RTC	0.0595	OKAY	0.0013	OKAY	0.0004	OKAY
H08	RTC	0.0548	OKAY	0.0013	OKAY	0.0004	OKAY
H09	RTC	0.0552	OKAY	0.0011	OKAY	0.0004	OKAY
H10	PPC	0.06	OKAY	0.0016	OKAY	0.0004	OKAY
H11	PPC	0.0556	OKAY	0.0014	OKAY	0.0004	OKAY
H12	PPC	0.0684	OKAY	0.0016	OKAY	0.0005	OKAY
Comments:
A: This gene뭩 average threshold cycle is relatively high (> 30) in either the control or the test sample, and is reasonably low in the other sample (< 30).
These data mean that the gene뭩 expression is relatively low in one sample and reasonably detected in the other sample suggesting that the actual fold-change value is at least as large as the calculated and reported fold-change result.
This fold-change result may also have greater variations if p value > 0.05; therefore, it is important to have a sufficient number of biological replicates to validate the result for this gene.
B: This gene뭩 average threshold cycle is relatively high (> 30), meaning that its relative expression level is low, in both control and test samples, and the p-value for the fold-change is either unavailable or relatively high (p > 0.05).
This fold-change result may also have greater variations; therefore, it is important to have a sufficient number of biological replicates to validate the result for this gene.
C: This gene뭩 average threshold cycle is either not determined or greater than the defined cut-off value (default 35), in both samples meaning that its expression was undetected, making this fold-change result erroneous and un-interpretable.
Fold Change & Fold Regulation:
Fold-Change (2^(- Delta Delta Ct)) is the normalized gene expression (2^(- Delta Ct)) in the Test Sample divided the normalized gene expression (2^(- Delta Ct)) in the Control Sample.
Fold-Regulation represents fold-change results in a biologically meaningful way. Fold-change values greater than one indicate a positive- or an up-regulation, and the fold-regulation is equal to the fold-change.
Fold-change values less than one indicate a negative or down-regulation, and the fold-regulation is the negative inverse of the fold-change.
Fold-change and fold-regulation values greater than 2 are indicated in red; fold-change values less than 0.5 and fold-regulation values less than -2 are indicated in blue.

## Sheet: fold change계산
Fold change		OLEFT vs. LETO		Metformin vs. LETO		MetHG vs. LETO
Position	Symbol	Fold Change	Comments	Fold Change	Comments	Fold Change	Comments	Meformin vs. OLEFT	MetHG vs. OLEFT	MetHG vs. Meformin
A01	ABCA1	0.3099	B	0.3795	A	0.2415	A	1.22434	0.779177	0.636405
A02	ACACA	8.8766	B	1.5823	B	0.8888	A	0.178282	0.100149	0.561746
A03	ACADL	1.7777	B	16.4726	A	8.0556	A	9.26529	4.53085	0.489014
A04	ACLY	1.0425	B	4.6332	A	6.2767	A	4.44444	6.02101	1.35473
A05	ACOX1	2.9282	B	20.7063	A	12.7286	A	7.07091	4.34655	0.614708
A06	ACSL5	2.0139	B	22.3469	A	17.5087	A	11.0963	8.69393	0.783497
A07	ACSM3	8.1117	B	23.2958	A	22.9433	A	2.87188	2.8284	0.984863
A08	ADIPOR1	4.9588	B	7.2702	A	7.0128	A	1.46611	1.41421	0.964595
A09	ADIPOR2	0.8011	B	1.1663	A	1.3472	A	1.45599	1.68182	1.15511
A10	AKT1	0.9013	B	5.1408	A	2.4453	A	5.70416	2.71325	0.475662
A11	APOA1	0.3415	B	0.1937	A	0.0769	A	0.567217	0.225303	0.397207
A12	APOB	37.014	B	2065.11	A	962.071	A	55.7927	25.9922	0.46587
B01	APOC3	6.9163	A	32.4917	A	53.8174	A	4.69785	7.78124	1.65634
B02	APOE	2.7895	B	419.347	A	427.565	A	150.33	153.276	1.0196
B03	ATP5C1	6.6346	B	1900.28	A	2401.97	A	286.42	362.036	1.264
B04	CASP3	1.4948	A	1.2414	A	1.5801	A	0.83047	1.05702	1.2728
B05	CD36	0.1528	B	0.3396	A	0.2661	A	2.22224	1.74108	0.783483
B06	CEBPB	0.2192	A	0.013	A	0.0227	A	0.0592096	0.103666	1.75083
B07	CNBP	0.0961	B	0.0095	B	0.0032	B	0.0990056	0.0328578	0.331878
B08	CPT1A	1.2226	B	4.0334	A	3.0105	A	3.29892	2.46227	0.746387
B09	CPT2	50.2134	B	97.1404	A	75.5835	A	1.93454	1.50524	0.778085
B10	CYP2E1	1.2142	B	4.0334	A	4.3772	A	3.32192	3.60503	1.08522
B11	CYP7A1	20.393	A	26.0281	A	44.9422	A	1.27633	2.20381	1.72668
B12	DGAT2	13.5479	B	32.0444	A	54.9482	A	2.36528	4.05585	1.71475
C01	FABP1	0.5141	A	1.0882	A	0.5783	A	2.11697	1.12506	0.531449
C02	FABP3	6746.86	A	6391.77	A	6841.04	A	0.94737	1.01396	1.07029
C03	FABP5	3.0738	B	1.1583	B	0.7631	A	0.376832	0.248247	0.658774
C04	FAS	0.9461	A	0.0391	A	0.0349	A	0.0412918	0.0369062	0.893789
C05	FASN	0.4033	A	0.0704	A	0.0474	A	0.174588	0.117439	0.672662
C06	FOXA2	0.0025	B	0.2005	A	0.2238	A	80.875	90.2344	1.11573
C07	FOXO1	14.6213	A	3.5603	A	2.9282	A	0.243501	0.200267	0.822448
C08	G6PC	0.712	B	26.575	A	14.42	A	37.323	20.252	0.542614
C09	G6PD	0.1948	B	0.0282	A	0.0104	A	0.144796	0.0532821	0.36798
C10	GCK	0.0808	B	0.4011	A	0.0665	B	4.96524	0.823237	0.1658
C11	GK	18.2522	B	122.956	A	91.1392	A	6.73649	4.99332	0.741235
C12	GSK3B	2.8879	B	7.792	A	5.9381	A	2.69827	2.05631	0.762084
D01	HMGCR	0.4293	B	1.0084	A	0.9395	A	2.34899	2.18862	0.931727
D02	HNF4A	3.0738	B	36.3026	A	20.8215	A	11.8107	6.77405	0.573553
D03	IFNG	0.4147	B	0.0051	B	0.0023	B	0.0122545	0.00546287	0.445783
D04	IGF1	2.2658	A	17.6549	A	22.6274	A	7.79205	9.98666	1.28165
D05	IGFBP1	24.761	B	284.444	A	181.019	A	11.4876	7.31067	0.636399
D06	IL10	0.1022	B	0.0105	B	0.0066	B	0.102326	0.0641196	0.626623
D07	IL1B	0.2973	B	0.1342	B	0.0902	A	0.451181	0.303538	0.672763
D08	IL6	6.8211	B	0.0413	B	0.0047	B	0.00603145	0.00071803	0.119048
D09	INSR	0.0629	C	14.3403	A	12.042	A	228.742	192.078	0.839714
D10	IRS1	1.9185	B	3.1645	A	1.8921	A	1.64947	0.986233	0.597908
D11	LDLR	0.0629	C	12.6582	A	9.4479	A	201.906	150.703	0.746401
D12	LEPR	4.3772	B	0.0471	B	0.0415	B	0.0107419	0.00951102	0.885417
E01	LPL	0.6878	A	0.0242	A	0.014	A	0.0352093	0.0203319	0.577458
E02	MAPK1	0.3463	A	0.1192	A	0.0634	A	0.344363	0.18301	0.531445
E03	MAPK8	0.0604	B	0.153	A	0.1436	A	2.53475	2.37823	0.938251
E04	MLXIPL	0.0629	C	10.7928	A	5.1337	A	172.156	81.8906	0.475676
E05	MTOR	0.3121	B	0.4704	A	0.3392	A	1.5072	1.08665	0.720969
E06	NDUFB6	8.1117	A	1.2414	A	1.6702	A	0.153042	0.205897	1.34536
E07	NFKB1	3.1821	B	4.3832	A	2.1287	A	1.3774	0.668924	0.485641
E08	NR1H2	0.5704	B	1.1266	A	0.8526	A	1.97516	1.49482	0.75681
E09	NR1H3	2.395	B	20.001	A	13.6422	A	8.35092	5.69591	0.68207
E10	NR1H4	1.0644	B	22.8164	A	23.9176	A	21.4381	22.4726	1.04826
E11	PCK2	0.0035	B	0.2336	A	0.178	A	66.6016	50.7578	0.762111
E12	PDK4	8.6338	B	9.5931	A	5.7358	A	1.11107	0.664341	0.597927
F01	PIK3CA	0.2643	B	0.0955	A	0.0634	A	0.361482	0.239806	0.663396
F02	PIK3R1	0.2912	B	0.2452	A	0.1022	A	0.842055	0.351116	0.416975
F03	PKLR	5.6962	B	91.2656	A	51.2685	A	16.0223	9.00052	0.56175
F04	PNPLA3	13.737	B	47.2421	A	48.5029	A	3.43905	3.53082	1.02669
F05	PPA1	4.3469	B	58.9737	A	40.5042	A	13.5671	9.31808	0.686815
F06	PPARA	0.1961	B	0.1045	B	0.0501	B	0.532906	0.255096	0.478689
F07	PPARG	0.4005	B	0.0519	B	0.1267	A	0.129587	0.31646	2.44207
F08	PPARGC1A	0.0467	B	0.0158	B	0.011	B	0.3375	0.2375	0.703704
F09	PRKAA1	0.4323	B	0.1607	A	0.1259	A	0.371643	0.291187	0.783512
F10	PTPN1	1.0353	B	4.1468	A	2.2038	A	4.0052	2.12867	0.531475
F11	RBP4	6.105	A	47.2421	A	69.0706	A	7.73821	11.3137	1.46206
F12	RXRA	1.0281	A	2.3489	A	1.014	A	2.28469	0.986229	0.43167
G01	SCD	0.2045	B	5.3221	A	3.5064	A	26.0285	17.1486	0.658841
G02	SERPINE1	0.0902	B	0.0089	B	0.0053	B	0.0988744	0.0587067	0.59375
G03	SLC27A5	8.8152	B	44.6937	A	83.2859	A	5.07012	9.44805	1.86348
G04	SLC2A1	0.5105	B	0.5832	B	0.3231	B	1.14299	0.633397	0.554156
G05	SLC2A2	0.0249	B	1.2329	A	1.3104	A	49.6015	52.7209	1.06289
G06	SLC2A4	0.1096	B	0.0045	B	0.0001	B	0.0410628	0.000483092	0.0117647
G07	SOCS3	1.1019	B	1.4866	B	0.6598	A	1.34889	0.598667	0.443822
G08	SREBF1	0.0629	C	0.6037	B	0.5212	B	9.63281	8.3125	0.862936
G09	SREBF2	0.0464	B	0.0282	B	0.0185	B	0.606335	0.39819	0.656716
G10	STAT3	0.4234	B	0.7695	A	0.3635	A	1.81755	0.858565	0.472376
G11	TNF	3.8371	B	0.1458	B	0.0583	B	0.0380393	0.0151902	0.399329
G12	XBP1	8.515	B	82.8253	A	46.5271	A	9.72712	5.46419	0.561748
H01	ACTB	0.79	A	1.539	A	1.1329	A	1.94801	1.43395	0.736113
H02	B2M	1.7654	OKAY	1.6044	OKAY	1.6702	OKAY	0.908778	0.946058	1.04102
H03	GAPDH	1.9053	A	0.2503	A	0.669	A	0.131396	0.351111	2.67215
H04	HPRT1	0.727	A	5.5867	A	3.0105	A	7.68474	4.14105	0.538867
H05	RPLP0	0.5176	OKAY	0.2896	OKAY	0.2624	OKAY	0.559418	0.50698	0.906262
H06	HGDC	0.0643	B	0.0008	B	0.0006	B	0.0131234	0.00971129	0.74
H07	RTC	0.0595	OKAY	0.0013	OKAY	0.0004	OKAY	0.0221278	0.00739109	0.334019
H08	RTC	0.0548	OKAY	0.0013	OKAY	0.0004	OKAY	0.0232279	0.0075464	0.324885
H09	RTC	0.0552	OKAY	0.0011	OKAY	0.0004	OKAY	0.0207895	0.0069924	0.336343
H10	PPC	0.06	OKAY	0.0016	OKAY	0.0004	OKAY	0.0261327	0.00718896	0.275095
H11	PPC	0.0556	OKAY	0.0014	OKAY	0.0004	OKAY	0.0257729	0.00684848	0.265724
H12	PPC	0.0684	OKAY	0.0016	OKAY	0.0005	OKAY	0.024047	0.00689612	0.286777

## Sheet: bid acid
Bile secretion
Fold change
Position	Symbol	OLEFT vs. LETO	Metformin vs. LETO	MetHG vs. LETO	Meformin vs. OLEFT	MetHG vs. OLEFT	MetHG vs. Meformin
B11	CYP7A1	20.393	26.0281	44.9422	1.27633	2.20381	1.72668
D01	HMGCR	0.4293	1.0084	0.9395	2.34899	2.18862	0.931727
D11	LDLR	0.0629	12.6582	9.4479	201.906	150.703	0.746401
E10	NR1H4	1.0644	22.8164	23.9176	21.4381	22.4726	1.04826
Symbol	OLEFT vs. LETO	Metformin vs. LETO	Met+HG vs. LETO
CYP7A1	20.393	26.0281	44.9422
NR1H4	1.0644	22.8164	23.9176
HMGCR	0.4293	1.0084	0.9395
LDLR	0.0629	12.6582	9.4479
