# Supplementary material for: In vivo therapeutic effect of combination treatment with metformin and Scutellaria baicalensis on maintaining bile acid homeostasis
Source: PLoS One. 2017 Sep 6;12(9):e0182467. doi: 10.1371/journal.pone.0182467 (PMC5587228; doi:10.1371/journal.pone.0182467)
Supplement: S3 Dataset — (XLSX) [file pone.0182467.s003.xlsx]

## Sheet: bile acids
hBA				fBA		Descriptives											Descriptives
1	25.0032		1	19		hepaticBA											fecalBA
1	8.38157		1	21.1042			N	Mean	Std. Deviation	Std. Error	95% Confidence Interval for Mean		Minimum	Maximum				N	Mean	Std. Deviation	Std. Error	95% Confidence Interval for Mean		Minimum	Maximum
1	13.2411		1	19.3125							Lower Bound	Upper Bound										Lower Bound	Upper Bound
1	15.3887		1	32.5417		1.00	5	14.1039	6.80599	3.04373	5.65311	22.5546	8.38157	25.0032			1.00	4	22.9896	6.43518	3.21759	12.7498	33.2294	19	32.5417
1	8.50471		2	15.8125		2.00	4	52.2812	18.3015	9.15073	23.1594	81.4029	30.8009	75.3751			2.00	4	16.75	0.841797	0.420899	15.4105	18.0895	15.8125	17.8542
2	30.8009		2	16.5833		3.00	5	20.0411	16.5988	7.4232	-0.568961	40.6512	3.71283	42.0685			3.00	4	24.1562	3.48195	1.74098	18.6157	29.6968	19.7292	28.125
2	75.3751		2	16.75		4.00	8	14.4666	7.22445	2.55423	8.42682	20.5064	5.00832	22.781			4.00	4	32.4844	7.33922	3.66961	20.806	44.1627	22.8125	38.5625
2	53.5719		2	17.8542		Total	22	22.5265	18.3928	3.92135	14.3716	30.6814	3.71283	75.3751			Total	16	24.0951	7.42316	1.85579	20.1395	28.0506	15.8125	38.5625
2	49.3767		3	25.0625
3	29.3078		3	23.7083		ANOVA											ANOVA
3	3.82895		3	19.7292		hepaticBA											fecalBA
3	42.0685		3	28.125			Sum of Squares	df	Mean Square	F	Sig.							Sum of Squares	df	Mean Square	F	Sig.
3	21.2876		4	22.8125		Between Groups	4446.64	3	1482.21	10.0393	0.000411577						Between Groups	502.225	3	167.408	6.1941	0.00871404
3	3.71283		4	30.7708		Within Groups	2657.54	18	147.641								Within Groups	324.325	12	27.0271
4	20.798		4	37.7917		Total	7104.19	21									Total	826.55	15
4	5.00832		4	38.5625
4	5.00832					Multiple Comparisons											Multiple Comparisons
4	14.2306					Dependent Variable:hepaticBA											Dependent Variable:fecalBA
4	14.6615						(I) 1=LETO;2=OLETF;3=Metformin;4=MetSB		(J) 1=LETO;2=OLETF;3=Metformin;4=MetSB		Mean Difference (I-J)	Std. Error	Sig.	95% Confidence Interval				(I) 1=LETO;2=OLETF;3=Metformin;4=MetSB		(J) 1=LETO;2=OLETF;3=Metformin;4=MetSB		Mean Difference (I-J)	Std. Error	Sig.	95% Confidence Interval
4	22.781													Lower Bound	Upper Bound										Lower Bound	Upper Bound
4	10.7992					Tukey HSD		1.00		2.00	-38.1773	8.15099	0.000970299	-61.2143	-15.1402		Tukey HSD		1.00		2.00	6.23958	3.67608	0.366515	-4.67433	17.1535
4	22.446									3.00	-5.93728	7.68482	0.865751	-27.6568	15.7823						3.00	-1.16667	3.67608	0.988375	-12.0806	9.74724
										4.00	-0.362749	6.92701	0.999946	-19.9405	19.215						4.00	-9.49479	3.67608	0.0963127	-20.4087	1.41912
								2.00		1.00	38.1773	8.15099	0.000970299	15.1402	61.2143				2.00		1.00	-6.23958	3.67608	0.366515	-17.1535	4.67433
										3.00	32.24	8.15099	0.00468026	9.20296	55.2771						3.00	-7.40625	3.67608	0.236003	-18.3202	3.50766
										4.00	37.8145	7.4408	0.000414117	16.7847	58.8444						4.00	-15.7344	3.67608	0.00509251	-26.6483	-4.82047
								3.00		1.00	5.93728	7.68482	0.865751	-15.7823	27.6568				3.00		1.00	1.16667	3.67608	0.988375	-9.74724	12.0806
										2.00	-32.24	8.15099	0.00468026	-55.2771	-9.20296						2.00	7.40625	3.67608	0.236003	-3.50766	18.3202
										4.00	5.57453	6.92701	0.851331	-14.0032	25.1523						4.00	-8.32812	3.67608	0.161076	-19.242	2.58578
								4.00		1.00	0.362749	6.92701	0.999946	-19.215	19.9405				4.00		1.00	9.49479	3.67608	0.0963127	-1.41912	20.4087
										2.00	-37.8145	7.4408	0.000414117	-58.8444	-16.7847						2.00	15.7344	3.67608	0.00509251	4.82047	26.6483
										3.00	-5.57453	6.92701	0.851331	-25.1523	14.0032						3.00	8.32812	3.67608	0.161076	-2.58578	19.242
						LSD		1.00		2.00	-38.1773	8.15099	0.000184915	-55.3019	-21.0527		LSD		1.00		2.00	6.23958	3.67608	0.115391	-1.7699	14.2491
										3.00	-5.93728	7.68482	0.449787	-22.0825	10.2079						3.00	-1.16667	3.67608	0.756419	-9.17615	6.84282
										4.00	-0.362749	6.92701	0.958813	-14.9159	14.1904						4.00	-9.49479	3.67608	0.0239711	-17.5043	-1.48531
								2.00		1.00	38.1773	8.15099	0.000184915	21.0527	55.3019				2.00		1.00	-6.23958	3.67608	0.115391	-14.2491	1.7699
										3.00	32.24	8.15099	0.000927654	15.1154	49.3646						3.00	-7.40625	3.67608	0.0669036	-15.4157	0.603233
										4.00	37.8145	7.4408	7.7761e-05	22.182	53.4471						4.00	-15.7344	3.67608	0.00106862	-23.7439	-7.72489
								3.00		1.00	5.93728	7.68482	0.449787	-10.2079	22.0825				3.00		1.00	1.16667	3.67608	0.756419	-6.84282	9.17615
										2.00	-32.24	8.15099	0.000927654	-49.3646	-15.1154						2.00	7.40625	3.67608	0.0669036	-0.603233	15.4157
										4.00	5.57453	6.92701	0.431464	-8.97857	20.1276						4.00	-8.32812	3.67608	0.0427847	-16.3376	-0.318642
								4.00		1.00	0.362749	6.92701	0.958813	-14.1904	14.9159				4.00		1.00	9.49479	3.67608	0.0239711	1.48531	17.5043
										2.00	-37.8145	7.4408	7.7761e-05	-53.4471	-22.182						2.00	15.7344	3.67608	0.00106862	7.72489	23.7439
										3.00	-5.57453	6.92701	0.431464	-20.1276	8.97857						3.00	8.32812	3.67608	0.0427847	0.318642	16.3376
						Bonferroni		1.00		2.00	-38.1773	8.15099	0.00110949	-62.3265	-14.0281		Bonferroni		1.00		2.00	6.23958	3.67608	0.692343	-5.34992	17.8291
										3.00	-5.93728	7.68482	1	-28.7054	16.8308						3.00	-1.16667	3.67608	1	-12.7562	10.4228
										4.00	-0.362749	6.92701	1	-20.8856	20.1601						4.00	-9.49479	3.67608	0.143827	-21.0843	2.09471
								2.00		1.00	38.1773	8.15099	0.00110949	14.0281	62.3265				2.00		1.00	-6.23958	3.67608	0.692343	-17.8291	5.34992
										3.00	32.24	8.15099	0.00556592	8.0908	56.3892						3.00	-7.40625	3.67608	0.401421	-18.9957	4.18325
										4.00	37.8145	7.4408	0.000466566	15.7694	59.8597						4.00	-15.7344	3.67608	0.0064117	-27.3239	-4.14488
								3.00		1.00	5.93728	7.68482	1	-16.8308	28.7054				3.00		1.00	1.16667	3.67608	1	-10.4228	12.7562
										2.00	-32.24	8.15099	0.00556592	-56.3892	-8.0908						2.00	7.40625	3.67608	0.401421	-4.18325	18.9957
										4.00	5.57453	6.92701	1	-14.9484	26.0974						4.00	-8.32812	3.67608	0.256708	-19.9176	3.26137
								4.00		1.00	0.362749	6.92701	1	-20.1601	20.8856				4.00		1.00	9.49479	3.67608	0.143827	-2.09471	21.0843
										2.00	-37.8145	7.4408	0.000466566	-59.8597	-15.7694						2.00	15.7344	3.67608	0.0064117	4.14488	27.3239
										3.00	-5.57453	6.92701	1	-26.0974	14.9484						3.00	8.32812	3.67608	0.256708	-3.26137	19.9176

## Sheet: total cholesterol
	hTC			fTC		Descriptives											Descriptives
1	12.4805		1	58.611		hepaticTC											fecalTC
1	20.5527		1	54.176			N	Mean	Std. Deviation	Std. Error	95% Confidence Interval for Mean		Minimum	Maximum				N	Mean	Std. Deviation	Std. Error	95% Confidence Interval for Mean		Minimum	Maximum
1	19.991		1	58.009							Lower Bound	Upper Bound										Lower Bound	Upper Bound
1	13.2437		2	47.26		1.00	4	16.567	4.29548	2.14774	9.7319	23.402	12.4805	20.5527			1.00	3	56.932	2.40567	1.38891	50.956	62.908	54.176	58.611
2	26.175		2	48.613		2.00	4	23.5246	2.09125	1.04562	20.197	26.8523	21.5165	26.175			2.00	4	44.4597	4.08587	2.04294	37.9582	50.9613	40.344	48.613
2	21.5165		2	41.622		3.00	4	23.2135	2.45214	1.22607	19.3116	27.1154	20.4723	25.9745			3.00	3	54.752	4.19531	2.42216	44.3303	65.1737	50.041	58.085
2	22.24		2	40.344		4.00	4	22.8621	0.916588	0.458294	21.4036	24.3206	21.7575	23.7653			4.00	3	59.613	4.08755	2.35995	49.459	69.767	54.927	62.445
2	24.167		3	56.13		Total	16	21.5418	3.84626	0.961565	19.4923	23.5913	12.4805	26.175			Total	13	53.21	7.1194	1.97457	48.9078	57.5122	40.344	62.445
3	25.9745		3	50.041
3	20.4723		3	58.085
3	24.408		4	61.467		ANOVA											ANOVA
3	21.999		4	54.927		hepaticTC											fecalTC
4	23.4445		4	62.445			Sum of Squares	df	Mean Square	F	Sig.							Sum of Squares	df	Mean Square	F	Sig.
4	21.7575					Between Groups	132.873	3	44.291	5.96963	0.00990212						Between Groups	477.956	3	159.319	11.0065	0.00228785
4	23.7653					Within Groups	89.0327	12	7.41939								Within Groups	130.275	9	14.475
4	22.481					Total	221.906	15									Total	608.231	12
						Multiple Comparisons											Multiple Comparisons
						Dependent Variable:hepaticTC											Dependent Variable:fecalTC
							(I) 1=LETO;2=OLETF;3=Metformin;4=MetSB		(J) 1=LETO;2=OLETF;3=Metformin;4=MetSB		Mean Difference (I-J)	Std. Error	Sig.	95% Confidence Interval				(I) 1=LETO;2=OLETF;3=Metformin;4=MetSB		(J) 1=LETO;2=OLETF;3=Metformin;4=MetSB		Mean Difference (I-J)	Std. Error	Sig.	95% Confidence Interval
														Lower Bound	Upper Bound										Lower Bound	Upper Bound
						Tukey HSD		1.00		2.00	-6.95767	1.92606	0.0162549	-12.6759	-1.2394		Tukey HSD		1.00		2.00	12.4722	2.90581	0.00892108	3.40088	21.5436
										3.00	-6.6465	1.92606	0.021577	-12.3648	-0.928228						3.00	2.18	3.10645	0.893867	-7.5177	11.8777
										4.00	-6.29512	1.92606	0.0296997	-12.0134	-0.576853						4.00	-2.681	3.10645	0.823428	-12.3787	7.0167
								2.00		1.00	6.95767	1.92606	0.0162549	1.2394	12.6759				2.00		1.00	-12.4722	2.90581	0.00892108	-21.5436	-3.40088
										3.00	0.311167	1.92606	0.998413	-5.4071	6.02944						3.00	-10.2923	2.90581	0.02663	-19.3636	-1.22088
										4.00	0.662542	1.92606	0.985317	-5.05573	6.38081						4.00	-15.1532	2.90581	0.00253477	-24.2246	-6.08188
								3.00		1.00	6.6465	1.92606	0.021577	0.928228	12.3648				3.00		1.00	-2.18	3.10645	0.893867	-11.8777	7.5177
										2.00	-0.311167	1.92606	0.998413	-6.02944	5.4071						2.00	10.2923	2.90581	0.02663	1.22088	19.3636
										4.00	0.351375	1.92606	0.997722	-5.3669	6.06965						4.00	-4.861	3.10645	0.442518	-14.5587	4.8367
								4.00		1.00	6.29512	1.92606	0.0296997	0.576853	12.0134				4.00		1.00	2.681	3.10645	0.823428	-7.0167	12.3787
										2.00	-0.662542	1.92606	0.985317	-6.38081	5.05573						2.00	15.1532	2.90581	0.00253477	6.08188	24.2246
										3.00	-0.351375	1.92606	0.997722	-6.06965	5.3669						3.00	4.861	3.10645	0.442518	-4.8367	14.5587
						LSD		1.00		2.00	-6.95767	1.92606	0.00356397	-11.1542	-2.76115		LSD		1.00		2.00	12.4722	2.90581	0.00201364	5.89884	19.0457
										3.00	-6.6465	1.92606	0.0047976	-10.843	-2.44998						3.00	2.18	3.10645	0.500568	-4.84727	9.20727
										4.00	-6.29512	1.92606	0.00672312	-10.4916	-2.09861						4.00	-2.681	3.10645	0.410521	-9.70827	4.34627
								2.00		1.00	6.95767	1.92606	0.00356397	2.76115	11.1542				2.00		1.00	-12.4722	2.90581	0.00201364	-19.0457	-5.89884
										3.00	0.311167	1.92606	0.874343	-3.88535	4.50768						3.00	-10.2923	2.90581	0.00629482	-16.8657	-3.71884
										4.00	0.662542	1.92606	0.736807	-3.53398	4.85906						4.00	-15.1532	2.90581	0.000553017	-21.7267	-8.57984
								3.00		1.00	6.6465	1.92606	0.0047976	2.44998	10.843				3.00		1.00	-2.18	3.10645	0.500568	-9.20727	4.84727
										2.00	-0.311167	1.92606	0.874343	-4.50768	3.88535						2.00	10.2923	2.90581	0.00629482	3.71884	16.8657
										4.00	0.351375	1.92606	0.858289	-3.84514	4.54789						4.00	-4.861	3.10645	0.152067	-11.8883	2.16627
								4.00		1.00	6.29512	1.92606	0.00672312	2.09861	10.4916				4.00		1.00	2.681	3.10645	0.410521	-4.34627	9.70827
										2.00	-0.662542	1.92606	0.736807	-4.85906	3.53398						2.00	15.1532	2.90581	0.000553017	8.57984	21.7267
										3.00	-0.351375	1.92606	0.858289	-4.54789	3.84514						3.00	4.861	3.10645	0.152067	-2.16627	11.8883
						Bonferroni		1.00		2.00	-6.95767	1.92606	0.0213838	-13.0299	-0.885424		Bonferroni		1.00		2.00	12.4722	2.90581	0.0120819	2.6965	22.248
										3.00	-6.6465	1.92606	0.0287856	-12.7187	-0.574257						3.00	2.18	3.10645	1	-8.27071	12.6307
										4.00	-6.29512	1.92606	0.0403387	-12.3674	-0.222882						4.00	-2.681	3.10645	1	-13.1317	7.76971
								2.00		1.00	6.95767	1.92606	0.0213838	0.885424	13.0299				2.00		1.00	-12.4722	2.90581	0.0120819	-22.248	-2.6965
										3.00	0.311167	1.92606	1	-5.76108	6.38341						3.00	-10.2923	2.90581	0.0377689	-20.068	-0.516502
										4.00	0.662542	1.92606	1	-5.4097	6.73478						4.00	-15.1532	2.90581	0.0033181	-24.929	-5.3775
								3.00		1.00	6.6465	1.92606	0.0287856	0.574257	12.7187				3.00		1.00	-2.18	3.10645	1	-12.6307	8.27071
										2.00	-0.311167	1.92606	1	-6.38341	5.76108						2.00	10.2923	2.90581	0.0377689	0.516502	20.068
										4.00	0.351375	1.92606	1	-5.72087	6.42362						4.00	-4.861	3.10645	0.912401	-15.3117	5.58971
								4.00		1.00	6.29512	1.92606	0.0403387	0.222882	12.3674				4.00		1.00	2.681	3.10645	1	-7.76971	13.1317
										2.00	-0.662542	1.92606	1	-6.73478	5.4097						2.00	15.1532	2.90581	0.0033181	5.3775	24.929
										3.00	-0.351375	1.92606	1	-6.42362	5.72087						3.00	4.861	3.10645	0.912401	-5.58971	15.3117
